# Supplementary material for: Application of Artificial Intelligence in Inborn Errors of Immunity Identification and Management: Past, Present, and Future—A Systematic Review
Source: J Clin Med. 2025 Aug 23;14(17):5958. doi: 10.3390/jcm14175958 (PMC12429086; doi:10.3390/jcm14175958)
Supplement: Supplementary file 1 [file jcm-14-05958-s001.zip]

Archive with 1 entries (1 files):
- jcm-3769560-supplementary.pdf
